# Supplementary material for: Embryonal Control of Yellow Seed Coat Locus ECY1 Is Related to Alanine and Phenylalanine Metabolism in the Seed Embryo of Brassica napus
Source: G3 (Bethesda). 2016 Feb 18;6(4):1073–81. doi: 10.1534/g3.116.027110 (PMC4825642; doi:10.1534/g3.116.027110)
Supplement: Supporting Information [file supp_g3.116.027110_TableS4.xlsx]

## Sheet: Sheet1
Table S4: Gene specific primers used for qPCR verification
PrimerName	GeneName	AliasName	Seq	Len	qPCR_F (5'-3')	qPCR_R (5'-3')	Product Size	L08_26d_readcount	L07_26d_readcount	log2.Fold_change.	p.value	q.value.Storey.et.al..2003.	NR Description
52DEG01	BnaA04g20150D	GSBRNA2T00077027001	GGAGAGCACCCTCACCGTCTCACAGTTCAAGAAGTACTCTAAGCTCGAAACCCGGAAATGGCCGCTTCAACCATGGCGCTCTCCTCCCCATCCTTCGCCGGCAAGGCGGTGAAGCTCTCCCCATCCGCCCCCGAGCTCCTCGGCAACGGCCGTGTGAGCATGAGGAAGACCGTCACCAAGCCCGTCCCCTCTGGCAGCCCCTGGTACGGCCCCGACAGAGTCAAGTACCTCGGCCCGTTCTCTGGCGAGCCCCCGAGCTACCTCACCGGCGAGTTCCCTGGTGACTACGGGTGGGACACCGCGGGGCTCTCAGCTGACCCTGAGACCTTCGCCAAGAACCGGGAGCTCGAGGTGATCCACTGCCGGTGGGCCATGCTTGGGGCCCTGGGCTGCGTCTTC…	997	AGCATGAGGAAGACCGTCAC	GTTCTTGGCGAAGGTCTCAG	183	18.1972	0	4.6615	1.4228e-05	0.004441	PREDICTED: uncharacterized protein LOC100267918 [Vitis vinifera]
52DEG02	BnaC09g03710D	GSBRNA2T00145943001	ATGTCATGCAGGTGGTGTCGGAGACATTTTATTGATCACGCGGAAGAACTATGACATAACAAGCATCAACAAAGTCACAGTACCAAATTTTAGCAAAAAAAGAAAAAAAAAAGTCACAGTCTTTTTTCATAATATAACAAGTTTGGATAGTAAACAAGTAGAGATCCTCAGACGGGGACGATGTTGGTAACAGAAACCCTAACCATCTCGGCTTCAAAGACAATGGAATCTTTCACCAAGTATCCGTCTTGTAGATCTTTACGCAAGATTATATTGCTTACTCCCTCACGATGACCTGGTTGAATCGGGTACCAAGCTGCAGAAGATGCTCTTTTGGGGTTGGAGCCTAGCTGATGCCTCAATCGCAGATTAACCGCTCCCCAGGTGCTCGTCTCAACT…	831	CACGCGGAAGAACTATGACA	AGCCGAGATGGTTAGGGTTT	177	22.8857	1.14267	4.324	1.697e-06	0.00064587	hypothetical protein ARALYDRAFT_350155 [Arabidopsis lyrata subsp. lyrata]
52DEG04	BnaCnng53320D	GSBRNA2T00058697001	CAGAACACATACATCAACATATTAACCATGAAGCTTCTTCATGGACTCGCTTTAGTTTTTCTATTAGCTGCTGCGAGTTGCAAAGCTGATGAAGAAATTACTTGCGAAGAGAACAACCCATTCACATGTAGTAACACTGATATTTTAAGCAGTAAGAACTTCGGAAAAGATTTCATCTTCGGTGTTGCATCTTCTGCTTACCAGATTGAAGGAGGGAGAGGTCGTGGTGTTAACGTTTGGGATGGCTTCAGTCACCGATACCCAGAGAAATCAGGGTCAGATTTGAAGAATGGAGACACTACTTGTGAGTCATATACGAGATGGCAGAAAGATGTAGACGTGATGGGCGAACTCAATGCTACTGGCTACAGGTTCTCCTTTGCGTGGTCAAGAATCATT…	1831	GGGTGTCAACGTGAGAGGAT	CATGCATCTGCGAGTGTCTT	246	137.486	8.67585	3.9861	1.9498e-30	5.2359e-27	PREDICTED: COP9 signalosome complex subunit 6a-like [Glycine max]
52DEG06	BnaA06g13160D	GSBRNA2T00035607001	GAACTAGAAATAGATGAATCTTATTAATGTTTAGTCTCGGATTACTCATATCATTATTATTTATTATTTATTATTCATACTTATTATTATTACATTAGCATGCCAGATTATTGCTATAGAATCAATTGAGAAATGTTGTTTTCAGAAAACATAAATCAAAAGACTCAAACAGCAAACTTGGACTTGAGATTGTTCACAGTTGCATCATCAGTCCTAAACGTTTTGGTTAAAACCGCGTTTGGAATCTCAGGCACTGAACCAAACAAAGTGCTAGGCAGAACCACTGCTCCTGGAAGCTGACTGTTAAAAGCGGTTATCAAACGCGCTTTACCTTTCCCAACGTTCGACTGGAAATGAACCAAACCTCTAGGGACAACAAACATCTCTCCTGCATTGATA…	831	TTAAAACCGCGTTTGGAATC	AGCGAAGCAGGAGTTGTGAT	250	57.281	7.44853	2.943	5.9986e-11	4.9142e-08	predicted protein [Populus trichocarpa]
52DEG07	BnaC04g15710D	GSBRNA2T00089995001	AAACATTTCTGAATCATCAGAGAGACAGATCGAGAGTGAGAAAATGGAGAAAAACAAGATAATTTTCACGTTTTTGCTTGTGATTGTGTTCTTCCATGGAGTTATGATGATGAGATCAATTGGGTATGAAGGAGAAGAAGAGCAGGGAGGAGGAGGAAGAGAAAGAGGAGGGTTCATGATGAAAGAGTCGAGACAAGTGATCAAATCAGAAGGTGGAGAGATGAGAGTTGTGATATCTCCAAGAGGAAGGATCATTGAGAAACCAATGCACATTGGGTTTCTAACAATGGAACCTAAAACCCTCTTTGTCCCTCAGTATCTTGACTCTAGCCTCCTCATCTTCATTCGTCAAGGTGAAGCAACACTTGGAGTTATATGCAAAGACGAGTTCGGAGAGAA…	1603	TTCCAAGTGCGAGGACTCTT	GGACAAAACGATGCCGTACT	205	133.9	19.2185	2.8006	1.7075e-22	3.5884e-19	pentatricopeptide repeat-containing protein, putative [Ricinus communis]
52DEG09	BnaA03g06940D	GSBRNA2T00003005001	GTAATGATGACGAAACCAAAACTCATCATAACAAACAAAGTTAAAAACATACACAAATGGCGAACAAGCTCTTCCTCGTCTCGGCAACTCTCGCCTTGTTCTTCCTTCTCACCAATGCCTCCGTCTACAGGACGGTTGTGGAAGTCGACGAAGACGATACCACAAACCAAGCCGGTCCATTTAGGATTCCAAAATGTAGGAAGGAGTTTCAGCAAGCACAACACCTAAGAGCTTGCCAACAATGGCTCCACAAGCAGGCAATGCAGCCCGGTGGTGGTAGTGGTCCAAGCTGGACCCTCGACGGTGAGTTTGATTTTGAAGACGACGTGGAGAACCAACAACAGGGCCCGCAGCAGAGGCCACCGCTGCTCCAGCAGTGCTGCAACGAGCTCCACCAGG…	1055	TTCGACAACAACAGGGACAA	CAACGACCACACTCATCACC	209	967.391	143.367	2.7544	4.2439e-149	5.1282e-145	PREDICTED: E3 ubiquitin-protein ligase UBR3-like [Glycine max]
52DEG11	BnaC03g32430D	GSBRNA2T00153577001	ATTGCTTTATACCAGCTAATATATGTATTTTTCATTATCTGTTTTTTCACTTACATGGCTAAACAGGATGCATTTTCCCATTCAAATTAGATCTAACTATTGATGAACACACATAAAACCCTTAGAAGCAAAACGTCCACATTATTATTAGAAGCAAAACACACTCAACACTCGAAGAACGCTTACAGAGCAGAACACCATTTTAAACTTAAACACACAACACCTATCTACCAAGAAACCAGAACCACAACAGGCGACTCTCTTTTTATTCACCACAAAACACACGCTTCATGTTGTCGCCACTCGGACCTCGCGAGTTGTCTTGGTGTCCCTGTCTCCTCCTGAGGCAGTATGACCCTTTGTGTCTCTATCTCGAACATCATAAGTCTTGCTCTCTCG…	1020	TAGTCCCGTGAGCCCTATTG	ACTCTGGCCGGTTTAACCTT	159	202.795	35.2481	2.5244	7.1839e-30	1.8275e-26	hypothetical protein ARALYDRAFT_471563 [Arabidopsis lyrata subsp. lyrata]
52DEG14	BnaA01g31340D	GSBRNA2T00060252001	ATAATGATAAGTGGGAAACTACAAATTAAACTAGTCGAGAAAAAGGGCGCACTATTCTTTATTTATATTATTATACAGCCCTTAGCAGCAGATTGCATATACAATCTACGATCAACGGCTTTCTAATTTCCACGACACATACACAAACCACGAAACATTAACTTGTTAAGATACTAGCACTAGAGTCTAGCATTATTATTTTTTCAAATACCCAACATTTATTCCAAACAAGAAAACACAACATTCAGATCGTGGATTTGCGTATTTAGGTAGCTTCAACTGCGGTCATAGAGCCCTTGGTACATAAGGTGGAACATGCCTTCGTACATTGTTCAACCGCTCCATTCACTATTGCATTTCGGTCGGAGTTCTGGAGAGTAGTTAAGGCACCACACGCGG…	701	CGGTCATAGAGCCCTTGGTA	GCCATTCTCGAAAACTCTGC	178	43.187	9.47995	2.1876	1.5003e-06	0.00058013	predicted protein [Populus trichocarpa]
52DEG16	BnaA02g35320D	GSBRNA2T00028018001	CACAAATTCTTCTCCTTCTATTCCTCTTTCTCATCCACATGTCAGTCACTGTCTATCATCTCTACACCTTCACTCAGTTATATCATTTTCTTACATAAAAACTAAACCCCTACTCACCATTTGAGTTCCCAAAACAAGTCATGGGTTGCTCACCAATCTTGATAAGTTTGTCTATTCTGTCATGTTCTGCCTTAATCTTGGCGGGTGATTTCAGAAAAGATATTGACATTGTATGGGGAAGCGACAAAGCAAAGATACTCGAAAACGGCCAAGCCATTACATTGTCTCTTGACAAAGCTTCAGGCTCTGGTTTTGAATCCAAGGCTCAGTTCTTGTTTGGTAAGGTCTCTATGGAGCTCAAACTTGTCCCTGGAAACTCAGCTGGTACTGTCACATCTT…	1067	AAGGAACGATGTGGGATGAG	AGGGTTCCAGAGGATGGAGT	173	47.9548	11.0035	2.1237	6.4871e-07	0.00027748	hypothetical protein ARALYDRAFT_898353 [Arabidopsis lyrata subsp. lyrata]
52DEG17	BnaC03g75730D	GSBRNA2T00004681001	GACACACAGCTCTGGAAACACAAATCAAGAAATGTCAAGACGATTGAAAGCTTATCTCACCTCCATACTTCTCATCATGGCAGTCTCTCCCCTTTCACACGGTCTTTCACTTGGTGGCCTCAGCTTTGGCCAAGTCGAAATTAACGGTATCGCACGGTGTAGCCTTAATGGAGACCCTAACGCCCCTCCTATCTCAAATGGCACTGTTATCTTAACATGTGGTGGCTTAACCGCCAACCTCGCTGAAACATTAAGTCAACCGAATGGTTTTTTTCTCATGTTTCTCAGCTTTTTACAAACACTTCTGTTTACCCCTAGTTCCTGCTATATCACAATTAATCTTCCGACGGGAAATTGCTCTATTTACTCACCGGATGGCGTCCTCAGTGCTGTTCTTAC…	779	CCTAACGCCCCTCCTATCTC	CGCTGGCAAGTGTAAGAACA	235	72.3792	17.1401	2.0782	1.6453e-09	1.1201e-06	hypothetical protein VITISV_004221 [Vitis vinifera]
52DEG18	BnaA08g11130D	GSBRNA2T00126652001	GAAGTTTCTTAACAGAGATCCTTAACCCCACTTAAGGTTTAATTTATTATTAAAATTTTCTTAAGGATCTCAAAAAGGGTTTTAGGGTTAAAGATGGTCTAAGAGATACATACATGTAAAACAATCAAATACTAGAACACCGTTGCATTCTTTATTCATAACAAACAAGAGAAACATCGTAGCCATCAAATTATTATAACAAATAAAAAGAAACGAAAGAGAGCAAACATCATTTATTAGGACCGACCGTTTTGGACACGAGTCTCTGACTTACCTGAATCAGAATCAATTTTGACCGGGTATCTGTCGATGCAGTGTTCCCAAGGACTATTTGTCGAAGCTTTGACATTGTTTAGAGCCACCCAAACTGCACTGTTACACTTAAAGCCTGACCCTAAA…	1747	GCCCATGAAGGTAACGAAAA	TGCAACAAGGAGACGATGAG	158	558.563	138.607	2.0107	2.0113e-60	9.7215e-57	PREDICTED: bifunctional dihydrofolate reductase-thymidylate synthase-like [Glycine max]
52DEG22	BnaA02g00040D	GSBRNA2T00143572001	GACCTTTCACTTTTCTGAACAGTTTTTACAAAATGATATCTTGCAGTGTCTCAATTATGAGCTCAGAATAATTATCAGACTAGAGTCCTTTCATCATTCTTGTTTTTCTCCCGTCTTGTAAATGAGATTTTGTTTTTCACCATTGATGACTTGAGAAATAATAAAAGGTTATTATTATTTTTAAATTTTGACTTAATAACCATAAACGAAAACAAAAGCAACTCATGAAACTTTTGACAGAGAGAGAGAGAGAGAAGTGAGTGAGGAACTTCAGAGAGATTCACCATCAATCCATCTTTTGAACATAAGTGAGCATTGGTCTGGATTATACTCAGCGGTGTGTCCTCCTCCCTTGATGGTTGCAAATGTCATCTTATTTGCATAGGTCCTTGTATATCC…	1771	AGCCCATTTGAACATTTTGC	TTCCAGGAGTTGTGCAACAG	241	97.1923	27.7166	1.8101	1.8594e-10	1.3617e-07	unnamed protein product [Vitis vinifera]
52DEG23	BnaC09g32340D	GSBRNA2T00040702001	CATGCCTCTTTCTACAAAATTTAAAATATATTTGCCTCTTTTCTTCACCTACAAGTCTAAAGTCAAACGTATAAAGCTTTTGATTTATTTATATTTTGTTCCTAGGTCTGAAATAACAACAAGAGAAAGAAGGTGGCTTTTGACAGAACGAAAACCTATGCATGCCCTAGAAGACAACAAAAGCACAAGATAACAAAAGCATCAAAGCATAAACCGGCAAGGAACAAGAAGCATAGTAAGCCACCGCTGCTACAGTTCCGCCACCTCCAGCTCCTTGGCCGCCACCGCTTTGATCTCCTCCGCCGAGAGTACCGTAAGGATAAGGAGGAGTGTAAAAGTAAGGATACGGAGGAGAATAATACGTAGACTGTGGTGGTTGGTTGCAACAGCCTGTTGGAG…	656	GAACAGGAGGGCATTGAGAA	GCTTCGGATTCAAACTCTGG	157	46.1532	13.2889	1.7962	1.2539e-05	0.0040138	PREDICTED: pentatricopeptide repeat-containing protein At1g14470-like [Vitis vinifera]
52DEG25	BnaC04g50350D	GSBRNA2T00037311001	TTATAGGTTCTCGTTTGTACATAGATTCAACATATTTCTAGCTCAAATGGTTAAAAATGTGGTCTGAATAATAGATTCTGCATTAGTAGTTGAAATAGTCTGCAATGACATACTAATCTTCATAACTATTTGCAAGAATCTAATGTTATGGGAATTAAACAGCTTCTATAACTAGCAATTGGTTTAAGTGTTTTTGAACCAGACAAATCTACACTTGTTTGAGCTCATCTTCATCGTGCTTTCTTCCTTGACTTAAATGGAAACCCCATAGGCGGAGACGGTGAGAACTCAAACGGCAAATGCGGTGGCTCAAACGCACCGGTAAGCATCTCAACAATCTCCTTCATCGTCGGTCTCTTAACCGGAGACCTTTGCAGACAAAGCAACGCTATAGTAACA…	832	CCGAGACAAGAACCAAGAGC	GTCATCACATTGCCACCAAC	178	110.036	34.7457	1.6631	1.671e-10	1.2488e-07	PREDICTED: uncharacterized protein LOC100814491 [Glycine max]
Reference genes in qPCR
BnUbq5	BnaA07g19250D	GSBRNA2T00099088001	GTGGGGGCATTTGTCAATTCGGATACAAGATGATTATATAAGTTGCAAGAAGTGTAATTAAGACTAATCAAAGGACCAACATAATTAAACACCTTATAAAACTCATCGATCTAGATAAAAAAAATCCAGAGCAAAACATGTTCAAACATCGAATCCATTACAAGTTTATGAAATTACCAAAAAACGAAATTAAAGATAGAGAAAAAAGAGACAGCGAGAGAGAGATCATGCTTCAGCTCCCTCTTTCTGGTAAACGTAAGTAAGCCCACACTTACCACAGTAATGACGATCGAAATGACTCGCCATGAACGTCCCAGCCCCACAAGTGGCGTTAGGACACTCTTTCCTCAGCCTCTGCACCTTACCAGACCCATCGACCTTGTAGAACTGGAGCACCGC…	622	TCTTGGGCTTGGTGTACGTC	CCAGCAGCGACTGATTTTCG	152	666.942	728.785	-0.12793	0.084266	0.99992	ubiquitin-40S ribosomal protein S27a-3 [Arabidopsis thaliana]
BnAct2	BnaA10g22340D	GSBRNA2T00135952001	CCACGAGAAAAACGTACATTAAAAGAGATCAGATATATAAAAAAATTTGAACCATGAGAAATTGAGTAGTCTTAAAATTGGACTAATAGAATATCTCCGTCAACTTTCGTCTGTTCCAACAACAGTCGCCGTCAAATATTTAATTCTAGTGTTTGAACGCTGTCCGAACCACAAATCCGAGCCGAGCCGCAACGATCAGTCACACAGCTCGCGGGGTGATGTGAATCCAAAATCAACGGTTGAGATAAACTTTTAGACAAATCCAACGGCGAAAACAAGCATCCGTGAGCTAACTGGCCGCTGCTTCTTGACGAACCGTCCTCTCTCTGAGCTTATCATCATCTTCTTCTTCTTCTTCTTCAAGTAAAAGATGGCCGAGGGTGAAGAAATTCAACCACT…	1856	CGTACCACCGGTATTGTGCT	AGCCACGTAAGCAAGCTTCT	222	1373.16	1320.21	0.056739	0.35578	0.99992	Brassica rapa subsp. pekinensis actin 7
