# Supplementary material for: Embryonal Control of Yellow Seed Coat Locus ECY1 Is Related to Alanine and Phenylalanine Metabolism in the Seed Embryo of Brassica napus
Source: G3 (Bethesda). 2016 Feb 18;6(4):1073–81. doi: 10.1534/g3.116.027110 (PMC4825642; doi:10.1534/g3.116.027110)
Supplement: Supporting Information [file supp_g3.116.027110_TableS5.xlsx]

## Sheet: Sheet1
Table S5 Free amino acids content in Cy2B and Cy2Y testa and embryo
	Unit: nmol/g fresh tissue (26DAF)
	Fraction order	Fraction Name	Fraction	Yellow Embryo (nmol/g fresh tissue)	Brown Embryo	Yellow Testa	Brown Testa	STDEV Col E	STDEV Col F	STDEV Col G	STDEV Col H
	1	Phosphoserine	P-Ser	249.893	209.365	221.318	244.855	22.0688	48.4653	10.9454	2.63863
	2	Taurine	Tau	0	75.9132	0	0	0	65.7624	0	0
	3	Phosphorylethanolamine	PEA	203.946	220.984	239.36	254.011	65.1377	32.7887	19.8076	28.3831
	4	Urea	Urea	0	0	6689.59	7205.91	0	0	909.563	762.724
	5	Aspatic acid	Asp	2700.64	2263.51	1657.28	1910.88	185.329	296.986	1049.74	1144.37
	6	Threonine	Thr	224.77	191.473	390.568	384.819	56.5624	42.8212	74.45	87.0958
	7	Serine	Ser	966.107	833.036	873.653	865.671	321.069	87.0483	169.129	97.9026
	8	Asparagine	AspNH2	259.859	188.87	638.122	595.64	234.342	164.12	116.06	51.4891
	9	Glutamic Acid	Glu	5853.1	4305.9	6650	5824.45	2568.75	2080.33	1334.62	658.87
	10	Glutamine	GluNH2	1217.81	1988.89	6158.88	8114.33	2109.3	1772.57	763.37	2087.22
	11	Sarcosine	Sar	197.296	187.112	0	0	130.576	144.333	0	0
	12	2-Aminoadipic acid	a-AAA	151.894	199.513	532.446	564.164	149.422	87.7044	105.635	98.866
	13	Proline	Pro	0	0	482.783	475.372	0	0	476.338	452.017
	14	Glycine	Gly	86.5506	71.8823	134.529	133.728	25.9673	16.9299	40.2702	29.9973
	15	Alanine	Ala	1537.73	821.823	1029.43	1071.49	59.2974	122.164	178.282	78.9572
	16	Citrulline	Cit	0	0	0	0	0	0	0	0
	17	2-Aminobutyric acid	a-ABA	15.2541	24.5851	0	0	14.941	10.0857	0	0
	18	Valine	Val	319.166	295.763	801.628	835.461	62.1154	20.5581	154.595	110.603
	19	Cystine	Cys	14.3172	12.604	4.93071	0	15.2284	2.50607	8.54023	0
	20	Methionine	Met	77.721	58.2301	44.7159	38.8276	29.5223	12.2698	21.2003	14.5164
	21	Isoleucine	Ile	0	6.92303	0	0	0	1.61979	0	0
	22	Leucine	Leu	176.505	157.52	319.389	317.694	60.7537	23.864	85.6667	63.0104
	23	Cystathionine	Cysthi	51.9436	42.6189	110.799	100.887	14.5994	10.4869	22.9487	8.20033
	24	Tyrosine	Tyr	215.875	175.791	108.641	112.468	87.6529	5.48501	36.3017	26.71
	25	Phenylalanine	Phe	801.192	486.132	371.003	439.646	57.0606	45.2272	11.3096	19.1586
	26	beta-Alanine	b-Ala	151.371	127.23	297.695	387.022	15.4984	12.8719	35.0836	27.8245
	27	beta-Aminoisobutyric acid	b-AiBA	55.714	59.2731	112.685	137.026	49.6005	17.2196	31.9948	28.5599
	28	4-Aminobutyric acid	g-ABA	2550.07	2602.47	863.357	1026.28	121.218	296.161	146.37	27.9454
	29	Ethanol amine	EOHNH2	191.665	235.611	349.529	392.217	16.0634	33.0846	16.48	2.87847
	30	Ammonia	NH3	1016.88	1442.84	1291.24	2058.79	82.7985	116.651	97.8157	191.708
	31	Hydroxylysine	Hylys	3.77822	6.58596	2.77331	3.67017	3.61363	2.57102	2.44957	3.40819
	32	Ornithine	Orn	48.3786	51.7623	78.2448	104.712	6.46296	3.50345	12.6652	9.18203
	33	Lysine	Lys	362.823	407.695	1028.26	1163.57	102.881	76.5411	264.69	551.613
	34	1-methyl-histidine	1Mehis	153.543	167.96	329.648	453.409	46.3407	16.488	104.608	202.813
	35	Histidine	His	134.846	104.944	262.761	286.094	23.8751	14.3736	34.76	24.7251
	36	3-methyl-histidine	3Mehis	12.2344	16.4613	0	0	1.63172	0.536786	0	0
	37	Anserine	Ans	0	0	0	0	0	0	0	0
	38	Carnosine	Car	0	0	0	0	0	0	0	0
	39	Arginine	Arg	261.627	222.227	248.973	334.89	31.8979	21.5297	38.7856	111.353
	40	Hydroxyproline	Hypro	60.2062	105.857	277.657	278.678	104.28	91.7063	100.979	58.8914
