# Supplementary material for: Embryonal Control of Yellow Seed Coat Locus ECY1 Is Related to Alanine and Phenylalanine Metabolism in the Seed Embryo of Brassica napus
Source: G3 (Bethesda). 2016 Feb 18;6(4):1073–81. doi: 10.1534/g3.116.027110 (PMC4825642; doi:10.1534/g3.116.027110)
Supplement: Supporting Information [file supp_g3.116.027110_TableS6.xlsx]

## Sheet: Sheet1
Table S6 All the Arabidopsis transparent testa genes and the the orthologs in B. napus
Arabidopsis transparent testa genes	Orthologs in Brassica napus	Bn genes ID	Chromosomes in Bn geneome
aha10_AT1G17260	GSBRNA2T00003979001	BnaAnng10900D	chrUn_random
aha10_AT1G17260	GSBRNA2T00003982001	BnaAnng10910D	chrUn_random
aha10_AT1G17260	GSBRNA2T00033394001	BnaC09g32850D	chrC09
aha10_AT1G17260	GSBRNA2T00042652001	BnaCnng44750D	chrUn_random
aha10_AT1G17260	GSBRNA2T00044958001	BnaA09g09830D	chrA09
aha10_AT1G17260	GSBRNA2T00046078001	BnaA02g33520D	chrA02
aha10_AT1G17260	GSBRNA2T00068838001	BnaC06g40340D	chrC06
aha10_AT1G17260	GSBRNA2T00072583001	BnaA09g38390D	chrA09
aha10_AT1G17260	GSBRNA2T00074494001	BnaC02g11560D	chrC02
aha10_AT1G17260	GSBRNA2T00078745001	BnaA08g13170D	chrA08
aha10_AT1G17260	GSBRNA2T00082680001	BnaC02g42250D	chrC02
aha10_AT1G17260	GSBRNA2T00088553001	BnaA02g08160D	chrA02
aha10_AT1G17260	GSBRNA2T00099169001	BnaA07g19970D	chrA07
aha10_AT1G17260	GSBRNA2T00099673001	BnaC07g42390D	chrC07
aha10_AT1G17260	GSBRNA2T00099674001	BnaC07g42400D	chrC07
aha10_AT1G17260	GSBRNA2T00103008001	BnaA08g23220D	chrA08
aha10_AT1G17260	GSBRNA2T00116256001	BnaC03g68040D	chrC03
aha10_AT1G17260	GSBRNA2T00137797001	BnaC07g02580D	chrC07
aha10_AT1G17260	GSBRNA2T00139694001	BnaC08g17280D	chrC08
aha10_AT1G17260	GSBRNA2T00146298001	BnaA07g35430D	chrA07
anl2_AT4G00730	GSBRNA2T00006095001	BnaC04g04470D	chrC04
anl2_AT4G00730	GSBRNA2T00082469001	BnaCnng13490D	chrUn_random
anl2_AT4G00730	GSBRNA2T00098329001	BnaA09g51780D	chrA09_random
anl2_AT4G00730	GSBRNA2T00099053001	BnaA07g18950D	chrA07
anl2_AT4G00730	GSBRNA2T00112150001	BnaA03g27000D	chrA03
anl2_AT4G00730	GSBRNA2T00116732001	BnaA05g05080D	chrA05
anl2_AT4G00730	GSBRNA2T00123560001	BnaCnng02160D	chrUn_random
anl2_AT4G00730	GSBRNA2T00153520001	BnaC03g31960D	chrC03
ban_AT1G61720	GSBRNA2T00006748001	BnaA01g36200D	chrA01_random
ban_AT1G61720	GSBRNA2T00029395001	BnaC01g29820D	chrC01
ban_AT1G61720	GSBRNA2T00051946001	BnaA03g60670D	chrA03_random
ban_AT1G61720	GSBRNA2T00100016001	BnaC07g45100D	chrC07
ban_AT1G61720	GSBRNA2T00124136001	BnaC04g18950D	chrC04
fls1_AT5G08640	GSBRNA2T00016009001	BnaC09g47360D	chrC09
fls1_AT5G08640	GSBRNA2T00047554001	BnaA02g33800D	chrA02
fls1_AT5G08640	GSBRNA2T00047556001	BnaA02g33780D	chrA02
fls1_AT5G08640	GSBRNA2T00068685001	BnaC02g42580D	chrC02
fls1_AT5G08640	GSBRNA2T00082019001	BnaCnng61390D	chrUn_random
fls1_AT5G08640	GSBRNA2T00088966001	BnaA06g16790D	chrA06
fls1_AT5G08640	GSBRNA2T00136007001	BnaA10g22800D	chrA10
fus3_AT3G26790	GSBRNA2T00008303001	BnaC07g48930D	chrC07_random
fus3_AT3G26790	GSBRNA2T00040437001	BnaC02g36350D	chrC02
fus3_AT3G26790	GSBRNA2T00056206001	BnaA02g28280D	chrA02
fus3_AT3G26790	GSBRNA2T00078078001	BnaA06g32660D	chrA06
GL3_AT5G41315	GSBRNA2T00000001001	BnaC09g12820D	chrC09
GL3_AT5G41315	GSBRNA2T00024962001	BnaAnng39960D	chrUn_random
GL3_AT5G41315	GSBRNA2T00025350001	BnaCnng33960D	chrUn_random
GL3_AT5G41315	GSBRNA2T00032753001	BnaC09g11380D	chrC09
GL3_AT5G41315	GSBRNA2T00056417001	BnaA09g11090D	chrA09
GL3_AT5G41315	GSBRNA2T00068536001	BnaA04g11060D	chrA04
GL3_AT5G41315	GSBRNA2T00081842001	BnaA09g12420D	chrA09
KAN4_AT5G42630	GSBRNA2T00024373001	BnaC02g29570D	chrC02
KAN4_AT5G42630	GSBRNA2T00084235001	BnaA02g36680D	chrA02_random
KAN4_AT5G42630	GSBRNA2T00113973001	BnaA02g23100D	chrA02
PAP1_AT1G56650	GSBRNA2T00007101001	BnaCnng69610D	chrUn_random
PAP1_AT1G56650	GSBRNA2T00010217001	BnaC03g74080D	chrC03_random
PAP1_AT1G56650	GSBRNA2T00015003001	BnaCnng28030D	chrUn_random
PAP1_AT1G56650	GSBRNA2T00023098001	BnaCnng75540D	chrUn_random
PAP1_AT1G56650	GSBRNA2T00023513001	BnaA02g35530D	chrA02_random
PAP1_AT1G56650	GSBRNA2T00034307001	BnaAnng41910D	chrUn_random
PAP1_AT1G56650	GSBRNA2T00093494001	BnaCnng17820D	chrUn_random
PAP1_AT1G56650	GSBRNA2T00102210001	BnaA07g25800D	chrA07
tt1_AT1G34790	GSBRNA2T00022407001	BnaC06g42710D	chrC06_random
tt1_AT1G34790	GSBRNA2T00022855001	BnaA01g36760D	chrA01_random
tt1_AT1G34790	GSBRNA2T00029192001	BnaC06g04490D	chrC06
tt1_AT1G34790	GSBRNA2T00038269001	BnaC01g32390D	chrC01
tt1_AT1G34790	GSBRNA2T00043370001	BnaA05g15460D	chrA05
tt1_AT1G34790	GSBRNA2T00058878001	BnaC05g27160D	chrC05
tt1_AT1G34790	GSBRNA2T00060946001	BnaAnng02100D	chrUn_random
tt1_AT1G34790	GSBRNA2T00098885001	BnaA07g17440D	chrA07
tt1_AT1G34790	GSBRNA2T00115549001	BnaC06g08390D	chrC06
tt1_AT1G34790	GSBRNA2T00121951001	BnaA09g36970D	chrA09
tt1_AT1G34790	GSBRNA2T00122233001	BnaA09g48950D	chrA09
tt1_AT1G34790	GSBRNA2T00122356001	BnaC05g31400D	chrC05
tt1_AT1G34790	GSBRNA2T00155781001	BnaC08g28680D	chrC08
tt10_AT5G48100	GSBRNA2T00059208001	BnaC02g38340D	chrC02
tt10_AT5G48100	GSBRNA2T00082911001	BnaAnng08030D	chrUn_random
tt10_AT5G48100	GSBRNA2T00144447001	BnaA06g30430D	chrA06
tt12_AT3G59030	GSBRNA2T00098962001	BnaA07g18120D	chrA07
tt12_AT3G59030	GSBRNA2T00105895001	BnaC06g17050D	chrC06
tt14/tt19_AT5G17220	GSBRNA2T00041384001	BnaCnng06300D	chrUn_random
tt14/tt19_AT5G17220	GSBRNA2T00076117001	BnaA05g32420D	chrA05
tt14/tt19_AT5G17220	GSBRNA2T00094875001	BnaC09g40740D	chrC09
tt14/tt19_AT5G17220	GSBRNA2T00114878001	BnaC02g07110D	chrC02
tt14/tt19_AT5G17220	GSBRNA2T00114880001	BnaC02g07090D	chrC02
tt14/tt19_AT5G17220	GSBRNA2T00135361001	BnaA10g17440D	chrA10
tt14/tt19_AT5G17220	GSBRNA2T00143167001	BnaA02g03440D	chrA02
tt15_AT1G43620	GSBRNA2T00084921001	BnaA10g09020D	chrA10
tt15_AT1G43620	GSBRNA2T00097568001	BnaA10g28120D	chrA10_random
tt16_AT5G23260	GSBRNA2T00071718001	BnaC02g41690D	chrC02
tt16_AT5G23260	GSBRNA2T00082681001	BnaC02g42240D	chrC02
tt16_AT5G23260	GSBRNA2T00087024001	BnaAnng30140D	chrUn_random
tt16_AT5G23260	GSBRNA2T00094727001	BnaA09g05410D	chrA09
tt16_AT5G23260	GSBRNA2T00113632001	BnaA03g39500D	chrA03
tt16_AT5G23260	GSBRNA2T00146106001	BnaC09g04950D	chrC09
tt18/tt11_AT4G22880	GSBRNA2T00048673001	BnaC01g14310D	chrC01
tt18/tt11_AT4G22880	GSBRNA2T00072713001	BnaA01g12530D	chrA01
tt18/tt11_AT4G22880	GSBRNA2T00106858001	BnaA03g45610D	chrA03
tt18/tt11_AT4G22880	GSBRNA2T00157050001	BnaC07g37670D	chrC07
tt2_AT5G35550	GSBRNA2T00092905001	BnaA08g29930D	chrA08_random
tt2_AT5G35550	GSBRNA2T00140118001	BnaC08g07960D	chrC08
tt3_AT5G42800	GSBRNA2T00006808001	BnaA09g15710D	chrA09
tt3_AT5G42800	GSBRNA2T00015540001	BnaC02g28770D	chrC02
tt3_AT5G42800	GSBRNA2T00100716001	BnaC09g17150D	chrC09
tt4_AT5G13930	GSBRNA2T00031571001	BnaC09g43250D	chrC09
tt4_AT5G13930	GSBRNA2T00090647001	BnaA09g29340D	chrA09
tt4_AT5G13930	GSBRNA2T00098094001	BnaA02g30340D	chrA02
tt4_AT5G13930	GSBRNA2T00098102001	BnaA02g30320D	chrA02
tt4_AT5G13930	GSBRNA2T00117566001	BnaC02g37280D	chrC02
tt4_AT5G13930	GSBRNA2T00120659001	BnaC02g38730D	chrC02
tt4_AT5G13930	GSBRNA2T00120661001	BnaC02g38710D	chrC02
tt4_AT5G13930	GSBRNA2T00123457001	BnaCnng01290D	chrUn_random
tt4_AT5G13930	GSBRNA2T00129952001	BnaA03g04590D	chrA03
tt4_AT5G13930	GSBRNA2T00135635001	BnaA10g19670D	chrA10
tt4_AT5G13930	GSBRNA2T00140359001	BnaC03g06120D	chrC03
tt4_AT5G13930	GSBRNA2T00151868001	BnaC02g05070D	chrC02
tt5_AT3G55120	GSBRNA2T00043998001	BnaCnng45660D	chrUn_random
tt5_AT3G55120	GSBRNA2T00069346001	BnaA09g34840D	chrA09
tt5_AT3G55120	GSBRNA2T00086636001	BnaAnng08210D	chrUn_random
tt5_AT3G55120	GSBRNA2T00100091001	BnaC07g45760D	chrC07
tt5_AT3G55120	GSBRNA2T00108883001	BnaC08g26020D	chrC08
tt5_AT3G55120	GSBRNA2T00108884001	BnaC08g26010D	chrC08
tt6_AT3G51240	GSBRNA2T00018040001	BnaA09g55810D	chrA09_random
tt6_AT3G51240	GSBRNA2T00041737001	BnaC07g32140D	chrC07
tt6_AT3G51240	GSBRNA2T00109344001	BnaC08g22640D	chrC08
tt6_AT3G51240	GSBRNA2T00126454001	BnaA04g04230D	chrA04
tt6_AT3G51240	GSBRNA2T00129251001	BnaA09g31780D	chrA09
tt6_AT3G51240	GSBRNA2T00151310001	BnaA03g41250D	chrA03
tt7_AT5G07990	GSBRNA2T00107166001	BnaC09g47980D	chrC09
tt7_AT5G07990	GSBRNA2T00136074001	BnaA10g23330D	chrA10
tt8_AT4G09820	GSBRNA2T00107888001	BnaC09g24870D	chrC09
tt8_AT4G09820	GSBRNA2T00107889001	BnaC09g24860D	chrC09
tt8_AT4G09820	GSBRNA2T00145673001	BnaA09g22810D	chrA09
ttg1_AT5G24520	GSBRNA2T00133532001	BnaC07g29950D	chrC07
ttg2_AT2G37260	GSBRNA2T00086095001	BnaA03g17120D	chrA03
ttg2_AT2G37260	GSBRNA2T00086096001	BnaA03g17130D	chrA03
ttg2_AT2G37260	GSBRNA2T00116991001	BnaA05g07220D	chrA05
ttg2_AT2G37260	GSBRNA2T00132547001	BnaC03g20650D	chrC03
ttg2_AT2G37260	GSBRNA2T00152636001	BnaC04g08020D	chrC04
